# Supplementary material for: Sex-Driven Variation in Polar Metabolites and Lipid Motifs of Paracentrotus lividus Gonads Profiled by 1H NMR
Source: Metabolites. 2026 Mar 21;16(3):211. doi: 10.3390/metabo16030211 (PMC13028831; doi:10.3390/metabo16030211)
Supplement: Supplementary file 1 [file metabolites-16-00211-s001.zip]

Archive with 1 entries (1 files):
- metabolites-4192450-supplementary.pdf
